# Supplementary material for: miR-33 deletion in hepatocytes attenuates MASLD-MASH-HCC progression
Source: JCI Insight. 2024 Aug 27;9(19):e168476. doi: 10.1172/jci.insight.168476 (PMC11466198; doi:10.1172/jci.insight.168476)
Supplement: Supporting data values [file jciinsight-9-168476-s188.xlsx]

## Sheet: Figure 1A
		WT			HKO
	Chow	1.09795	1.08392	0.818138	0.0136729	0.0089879	0.0108625
	NAFL	1.30487	1.58829	1.30182	0.0190355	0.015086	0.0120145
	NASH	1.44335	1.22481	1.33408	0.0235921	0.0235616	0.0355316

## Sheet: Figure 1B
	miR-33a	NORMAL	NAFLD	NASH		miR-33b	NORMAL	NAFLD	NASH
		0.936716	5.52117	2.64357			0.745507	2.89482	2.20691
		0.611217	3.87077	3.4502			0.606893	2.12175	1.94023
		1.38631	2.41345	7.19661			1.44633	2.88297	5.2832
		1.46537	4.48347	2.8671			1.17725	3.85365	2.96896
		0.309851	3.88562	2.90312			0.663876	1.99976	1.76334
		1.4371	3.52852	5.6647			0.878585	3.23764	2.6661
		1.57818	2.79553	3.5358			1.44453	1.97192	4.2538
		1.22348	3.36706	5.76792			1.54064	2.79161	3.38183

## Sheet: Figure 1C
	TIME Days	WT																				HKO
	0	24.2	24	21.8	22.5	22.4	22	17.5	14	16	22.3	22	19.6	19.3	21	20.5	18.5	20	20	18		19.5	20	21	21	16	22.7	17.5	19.2	21	21.2	23	22.2	22.4	20	20	20
	2	29.5	27	28.6	30.3	29.7	27	20	17.6	19.5	25.5	26	22.5	25	25.8	27.5	23.5	26	26.2	24		23.8	23.1	23.8	24	18	26.8	19	21	23	23	29	26	26	24.5	26.2	26
	4	27.8	29	32.9	33.8	33	30	23.5	20	22.5	30	31.5	25.2	28.7	30.7	33	26.2	30	30	28		23	21	25.8	25	18.7	30	22	25.3	27.5	26.3	34	30.5	29.7	28.5	30.8	29.8
	6	37	32.5	34.3	37.5	33.8	32.3	28	22.5	25	34.8	34	28.5	32.4	34.5	36	27	33	33	30		29.2	26.6	28.7	28	20	33	24.4	28	31.3	30.6	37.8	33.5	32.5	30	34	32.5
	8	44	38.5	43.5	45.5	41	37.5	31	25	27.5	37.5	37.5	32.2	34	37	39.5	28.5	34.5	34	33		35	30	33.5	32	23	40	26.5	32	36	32	41	34	35.5	31	37	35
	10	45.5	40	45	46	43	41	36.6	29	31	45	42	39	39	42	43	33.5	39	38.5	37.3		35.2	32	35	33.2	25	39.2	32	37	42	37	46	38.5	40	35	42	41.5
	12	46.5	40.5	46.2	41	48	41.5	38	31	32	45.5	43	42	38.2	42.5	43.5	32	40	39	35.5		36.7	33.2	35.5	33.7	25	45.6	33	38	41.5	38	46	37.5	40	35	40	40.5
	14							42	34	36	46	45	45.5	42	45.3	45	35	42	41.5	38.6								36	40	45	40	47	40	42.5	36	42	44.5
	16							44.5	38	40	50	47	50.5	46	49.5	47.5	40	44.5	42.5	42								40	43	47	44	49	44	46	39	43	48
	18							45	38	41	52	47	52	47.5	50	47.5	41.5	44	43	42.5								40	43	48	44.2	49	46	46.5	42.5	45	49
	20							45	40	42.5	53	50	52.6	47	51.3	48.5	42.5	45	44	42.3								40.5	43.5	49.5	46	50	45	45.5	43.4	46	49.5
	22
	24							46	40	43	57	49	54	49	52	50	42	45	45	44								41	45	49	46	50	47	47	45	45	51

## Sheet: Figure 1D
		Figure 1D
		WT CHOW	HKO CHOW	WT NAFL	HKO NAFL	WT NASH	HKO NASH						WT NAFL	HKO NAFL	WT NASH	HKO NASH
		15.8	12.01	17.54	17.29	26.9	21.68						21.24	20.76	24.42	23.95
		16.69	11.52	17.36	17.5	22.25	20.32						19.57	21.57	23.48	22.85
		8.03	8.7	13.18	13.58	26.07	13.95						19.19	20.51	24.27	23.76
		12.04	13.9	16.81	16.97	18.33	18.12						23.28	20.71	21.83	23.28
		16.78	12.38	13.32	17.46	18.35	18.65						20.52	21.48	20.96	22.11
		10.71	12.88	14.35	14.91	18.9	16						20.42	18.5	20.1	24.17
		13.9	11.75	14.05	10.41	18.3	21						20.37	18.9	22.17	22.7
		11.16	10.23	18.84	11.89	17.75	19.1						23.6	17.88	22	25.12
			11.6	12.02	12.99	21	22.3						19.1	18.87	20	25.75
			8	15.34	9.17	21.3	21						22.82	21.31	24	25
			8.95	14.13	7.6	23.61	15.72						23	14.24	24.33	20.96
				15.2	13.26	24.04							19.84	21.71	23.6
				17.43	15.85	22							21.12	20.45	23.3
				20.02	8.94								23.19	18.8
				19.8	15.29								22.98	19.42
				19.06	14.53								20.64	19.09
				19.36	15.45								22.4	21.16
				16.71									20.75

## Sheet: Figure 1E
	WT CHOW	HKO CHOW	WT NAFL	HKO NAFL	WT NASH	HKO NASH
	101.388	130.191	247.402	256.728	313.568	285.595
	108.72	121.288	279.376	211.431	284.493	272.379
	122.336	129.667	271.383	182.121	301.674	270.396
	101.912	121.288	265.388	205.436	297.885	296.828
	110.814	111.338	255.396	236.744	284.493	258.943
	110.814	149.044	280.709	204.77	305.198	290.661
	113.957	115.528
	98.7693	136.476

## Sheet: Figure 1F
		WT CHOW	HKO CHOW	WT NAFL	HKO NAFL	WT NASH	HKO NASH
		37.1	77.8	157.048	180.229	236.544	188.316
		52.7	72.9	184.759	144.258	205.525	152.199
		61.7	60.3	177.831	142.659	229.108	118.737
		66.2	75.2	186.624	145.324	248.867	172.382
		69.7	74.1	154.383	165.574	240.156	180.349
		62.9	56	198.614	129.07	250.991	229.852
		69.3	70.2
		50.6	71.1

## Sheet: Figure 1G
		WT CHOW	HKO CHOW	WT NAFL	HKO NAFL	WT NASH	HKO NASH
		45.8	82.2	65.826	59.9823	51.3374	20.2761
		115	78	62.9042	59.9823	38.3952	40.9836
		111.8	82.2	67.2869	69.4783	29.3356	34.5125
		79.6	41	58.5214	62.9042	37.1009	40.1208
		62.4	60.6	90.6617	60.7128	31.0613	34.0811
		55	44.2	64.3651	64.3651	24.1588	24.5902
		38.4	82.2
		53.2	50

## Sheet: Figure 1H
		FPLC
		Fraction number	WT NAFL	HKO NAFL	WT NASH	HKO NASH
		20	0	0	0	0
		21	0	0	0	0
		22	0	0	0	0
		23	0	0	0	0
		24	0	0	0	0
		25	0	0	0	0
		26	0	0	0	0
		27	0	0	0	0
		29	0	0	0	0
		30	1.85567	1.54639	0.95511	1.19389
		31	1.03093	0.927835	1.19389	1.0745
		32	0.515464	1.34021	0.95511	1.0745
		33	0.515464	1.03093	0.95511	1.19389
		34	0.309278	1.13402	0.95511	1.31328
		35	0.309278	1.85567	0.95511	1.43266
		36	0.721649	1.23711	1.79083	2.62655
		37	1.4433	1.34021	2.02961	3.34288
		38	1.64948	1.64948	3.10411	4.77555
		39	2.57732	2.16495	5.13372	6.56638
		39	3.50515	3.09278	6.80516	9.07354
		40	4.74227	4.43299	9.67049	12.1777
		41	6.39175	5.05155	12.5358	18.2665
		42	5.87629	7.31959	22.9226	24.3553
		43	8.14433	7.73196	28.1757	35.8166
		44	10.1031	11.0309	33.6676	48.233
		45	15.1546	14.433	43.6963	53.2474
		46	19.6907	16.0825	48.9494	50.6208
		47	23.299	18.6598	52.8892	48.9494
		48	21.9588	16.5979	44.532	37.2493
		49	19.2784	14.433	35.5778	29.0115
		50	15.7732	11.2371	29.2502	24.7135
		51	13.8144	10.9278	26.2655	24.9522
		52	13.299	11.2371	28.1757	29.1308
		53	15.1546	12.8866	34.3219	33.0707
		54	17.2165	16.701	36.533	39.9952
		55	21.9588	21.6495	58.2617	48.233
		56	28.0412	27.3196	63.276	54.9188
		57	32.8866	35.6701	48.7106	39.5177
		58	30.9278	37.0103	26.2655	22.4451
		59	21.2371	26.9072	14.8042	11.4613
		60	10.9278	14.3299	7.64088	5.37249
		61	5.05155	8.5567	4.89494	3.2235
		62	2.16495	2.98969	3.2235	2.26839
		63	1.64948	2.78351	2.26839	1.67144
		64	1.4433	1.95876	1.79083	1.31328
		65	1.23711	1.75258	1.31328	1.19389
		66	1.13402	0.927835	1.31328	1.19389
		67	0	0	1.43266	1.31328
		68	0	0	1.31328	1.19389
		69	0	0	0.95511	0.95511
		70	0	0	0.716332	0.358166

## Sheet: Figure 1I
minutes	WT														HKO
0	123	189	170	155	164	115	189	149	245	207	147	178	143		132	147	115	123	169	95	128	138	220	105	125	147	100
15	427	391	357	420	434	319	365	427	525	476	496	494	447		536	419	346	443	470	474	366	427	519	258.5	365.667	443	551
30	483	588	583	580	439	354	326	600	600	514	600	600	549.5		425	484	451	426	247	553	408	449	507	342	402.667	513.5	276
60	546	600	388	442	410	270	360	437	577	549	484	600	554		375	449	377	368	308	543	385	288	489	406.5	434	427	321
120	247	378	275	268	321	192	231	264	476	234.5	245	380.5	261.5		208	189	153	142	246	320	303	178	363	311.5	162.667	297.5	202.667
	WT														HKO
AUC	3345	3924	3031	3230	3047	2102	2491	3241	4231	3467	3412	4044	3528		2781	3924	2517	2532	2341	3620	2803	2390	3583	2667	2660	3163	2383

## Sheet: Figure 1J
minutes	WT										HKO
0	154	167	183	178	251	187	163	219			157	168	178	174	119	158	170	163
15	106	182	130	158	140	175	161	120			107	124	132	156	127	132	106	130
30	103	120	86	84	142	102	111	91			76	90	89	84	77	94	90	103
60	87	83	87	66	134	75	103	77			48	74	71	71	69	78	61	75
120	79	79	79	47	112	66	90	56			50	68	69	52	62	63	50	66
	WT										HKO
AUC	816.7	825.3	820.8	831	872.5	795.2	803.5	709			543.5	701	705.5	686	633	712	609	723

[truncated: 72 more sheets: Figure1K, Figure 1L, Figure 2B, Figure 2C, Figure 2D, Figure3A, Figure3B, Figure3C, Figure3D, Figure4C, Figure5A, Figure5B, Figure5C, Figure5D, Figure5E, Figure 8A, Figure8B, Figure 8C, Figure 8D, Figure 8F …]
